# Supplementary material for: The cause-specific morbidity and mortality, and referral patterns of all neonates admitted to a tertiary referral hospital in the northern provinces of Vietnam over a one year period
Source: PLoS One. 2017 Mar 10;12(3):e0173407. doi: 10.1371/journal.pone.0173407 (PMC5345801; doi:10.1371/journal.pone.0173407)
Supplement: S1 Dataset — (XLSX) [file pone.0173407.s002.xlsx]

## Sheet: Figure 1 data
Admission and deaths according to province
Province	Admissions	Deaths	CFR
Ha Tinh	84	13	0.154762
Nghe An	153	41	0.267974
Quang Binh	3	0	0
Thanh Hoa	124	21	0.169355
Bac Giang	177	32	0.180791
Bac Kan	39	5	0.128205
Cao Bang	55	4	0.0727273
Ha Giang	14	1	0.0714286
Lang Son	36	9	0.25
Lao Cai	22	2	0.0909091
Phu Tho	290	55	0.189655
Quang Ninh	113	20	0.176991
Thai Nguyen	107	10	0.0934579
Tuyen Quang	85	7	0.0823529
Yen Bai	90	10	0.111111
Bac Ninh	207	35	0.169082
Ha Nam	169	23	0.136095
Ha Noi	1283	171	0.133281
Hai Duong	237	39	0.164557
Hai Phong	100	12	0.12
Hung Yen	398	39	0.0979899
Nam Dinh	257	38	0.14786
Ninh Binh	75	16	0.213333
Thai Binh	211	33	0.156398
Vinh Phuc	359	38	0.10585
Ho Chi Minh	1	0	0
Quang Nam	1	0	0
Dien Bien	7	0	0
Hoa Binh	135	13	0.0962963
Lai Chau	10	1	0.1
Son La	76	11	0.144737
Dac Lac	1	0	0
Gia Lai	2	0	0
Unknown	143	4

## Sheet: Figure 2 Data
Primary discharge diagnosis for admissions
	Primary discharge diagnosis
Infection (n = 1642)	1642
Prematurity (n = 1446)	1446
Other (n = 670)	670
Cardio/Respiratory Disorders (n = 470)	470
Gastrointestinal (n = 277)	277
Congenital abnormality (n = 264)	264
Neurological (n = 255)	255
Unknown (n = 35)	35
Extreme prematurity (n = 5)	5
TOTAL	5064

## Sheet: Figure 3 Data
Discharge diagnosis for all admissions and deaths with CFR
	Discharge diagnosis	Alive	Dead	CFR	CFR
Infection (n = 1642)	1642	1375	267	0.162607	16.3
Prematurity (n = 1446)	1446	1446		0
Other (n = 670)	670	656	14	0.0208955	2.1
Cardio/respiratory (n = 470)	470	278	192	0.408511	40.9
Gastrointestinal (n = 277)	277	260	17	0.0613718	6.1
Congenital abnormality (n = 264)	264	146	118	0.44697	44.7
Neurological (n = 255)	255	185	70	0.27451	27.5
Unknown (n = 35)	35	13	22	0.628571	62.9
Extreme prematurity (n = 5)	5	2	3	0.6	60

## Sheet: Figure 4 Data
Cause of death according to admission weight categories
	Congenital abnormality	Extreme prematurity	Cardio/Respiratory	Infection	Neurological	GIT	Other	Unknown		Total:
<1000g	1	3	10	9	1			8		32
1000-1499g	3		68	61	9		2	3		146
1500-2499g	39		61	118	18	10	4	6		256
≥2500g	75		53	78	41	7	8	5		267
Weight unknown			1	1

## Sheet: Data in the text
Characteristics of all neonates who died
		n (%)1
Selected characteristics and admission details
Ethnicity	Kinh	246 (35%)
	Tay	9 (1.3%)
	Nung	2 (0.3%)
	H’Mong	3 (0.4%)
	Muong	7 (1%)
	San Chi	1 (0.1%)
	Other	3 (0.4%)
	Unknown	432 (61.5%)
Median distance to hospital in kilometres2		60 (30-100)
Median age at admission in days23		2 (0-9)
Day and time of admission	During hours	261 (37.1%)
	After hours	434 (61.9%)
	Unknown	8 (1%)
Median survival time in days2		5 (1-14)
Survival time	<24 hours	95 (13.5%)
	1-6 days	307 (43.7%)
	7-28 days	235 (33.4%)
	>28 days	65 (9.2%)
	Unknown	1 (0.1%)
Age at death	< 24 hours	21 (3 %)
	1 – 6 days	235 (33.4%)
	7 – 28 days	318 (45.2%)
	>28 days	129 (18.3%)
1.Unless stated otherwise
2.Median and interquartile range
3 Calculated by the number of days from day of admission to day of death
Age of admission for cause of death
	< 1 day	1-6 days	7-28 days	> 28 days	Unknown	Total
Infection	58	97	93	19	0	267
Extreme prematurity	3	0	0	0	0	3
Other	2	5	7	0	0	14
Cardio/respiratory	86	75	29	2	0	192
Gastrointestinal	5	8	2	1	1	17
Congenital abnormality	16	52	46	4	0	118
Neurological	24	38	8	0	0	70
Unknown	9	9	4	0	0	22
Age of admission for cardiorespiratory illnesses
	< 1 day	1-6 days	7-28 days	> 28 days
HMD/RDS	54	41	12	2
Meconium aspiration	3	2	0	0
PPHT	0	2	0	0
Pneumothorax	20	20	13	0
Other	9	10	4	0
Admission weight for neurological causes of death
	<1000g	1000-1499g	1500-2499g	>=2500
Hypoxic ischaemic encephalopathy	1	1	4	33
Intracranial haemorrhage	0	8	10	4
Other	0	0	4	4
Referral source for cardiorespiratory illnesses
	Provincial	District	Unknown	Self referral
HMD/RDS	97	9	0	3
Meconium aspiration	4	1	0	0
PPHT	2	0	0	0
Pneumothorax	51	0	2	0
Other	17	4	1	1
Referral source for each province
	Provincial	District	Unknown	Self referral	Other
Ha Noi	112	22	8	29
Vinh Phuc	36		1	1
Bac Ninh	33	1		1
Quang Ninh	18	1		1
Hai Duong	38			1
Hai Phong	11
Hung Yen	35	3		1
Thai Binh	33
Ha Nam	19	1		2	1
Nam Dinh	36		1	1
Ninh Binh	15	1
Ha Giang			1
Cao Bang	4
Bac Kan	5
Tuyen Quang	7
Lao Cao	2
Yen Bai	8	1		1
Thai Nguyen	10
Lang Son	8	1
Bac Giang	32
Phu Tho	54			1
Lai Chau	1
Son La	7	4
Hoa Binh	11	1	1
Thanh Hoa	21
Nghe An	41
Ha Trinh	12			1
Infective etiology in infants who died
	n	%
Congenital rubella	38	0.311475
Klebsiella spp	26	0.213115
Other	13	0.106557
Fungal	12	0.0983607
Burkholderia	11	0.0901639
Pseudomonas	7	0.057377
Staph aureus	6	0.0491803
E coli	5	0.0409836
Acinetobacter	3	0.0245902
Tetanus	1	0.00819672

## Sheet: Supplementary Figure 1
Cardio/respiratory causes of mortality
	HMD/RDS	Pneumothorax	MAS	PPHT	Other
<1000g	8	0	0	0	0	8
1000-1499g	54	10	0	0	3	67
1500-2499g	36	16	0	0	9	61
≥2500g	8	27	5	2	11	53
	106	53	5	2	23	189
